# Supplementary material for: Polystyrene microplastic particles induce endothelial activation
Source: PLoS One. 2021 Nov 17;16(11):e0260181. doi: 10.1371/journal.pone.0260181 (PMC8598073; doi:10.1371/journal.pone.0260181)
Supplement: S1 Data — (XLSX) [file pone.0260181.s003.xlsx]

## Sheet: Fig 1
A						B
	J774.A1 cell viability (%)						J774.A1 cells
			particles/mL				Il-1β (fold change)			Tnf-α (fold change)			TNF-α (pg/mL)
	con	103	105	107	Triton		con	PS		con	PS		con	PS
	100	103.4	102.9	105.5	14.8		1	1.68532		1	2.11441		8.31	9.83
	100	106.3	89.7	101.3	28.1		1	0.999279		1	1.13017		6.79	7.97
	100	112.4	111.8	111.9	25.8		1	1.22816		1	1.80808		6.95	6.77
	100	113	112.6	112.3			1	2.16129		1	1.3828		8.16	8.83
							1	1.99579		1	2.05745		8.83	9.52
	MyEND cell viability (%)						1	3.25712		1	3.30592		7.93	8.69
							1	1.92782		1	1.58462		6.22	8
			particles/mL				1	0.992515		1	1.5979
	con	103	105	107	Triton		1	2.13973
	100	89.7	98.4	100.7	8.2		1	1.398
	100	101	99.1	101.1	28.1
	100	99.8	100.1	100.7	17.5		MyEND cells
	100	101.2	101	101.2	29.3
	100	101.6	100.7	101.6			Vcam-1 (fold change)			Icam-1 (fold change)			sVCAM-1 (pg/mL)
							con	PS		con	PS		con	PS
							1	0.863089		1	0.652506		862	875
							1	4.57709		1	0.864944		865	994
							1	1.36204		1	2.13756		829	953
							1	1.44144		1	1.83856		995	1325
							1	2.55365		1	3.70772		1032	1353
							1	3.81518		1	1.45393		1071	1238
							1	2.88871		1	1.39639		1005	1048
							1	2.98906		1	1.68799		803	1149
							1	1.51966		1	1.5532
										1	5.03374
										1	1.80895
										1	1.36926

## Sheet: Fig 2
A			B
	static conditions			flow conditions
	adhesion (cells HPF)			adhesion (cells HPF)
	con	PS		con	PS
	30.3	57.3		4	25
	36.6	110		4.8	20.5
	28.1	217.7		3.4	11.6
	48.1	217		4	14.2
	30.8	256.1		5.8	11.1
	35.3	179.3

## Sheet: Fig 3
B
	Saa1 (relative expression)			Saa2 (relative expression)			Saa3 (relative expression)
	con	PS		con	PS		con	PS
	9.46e-05	0.081259		0.000562	0.330537		0.038347	21.5071
	0.000198	0.186393		0.016939	0.284011		0.023546	21.9082
	0.000144	0.018232		0.001131	0.170578		0.050776	6.49247
	0.001805	0.141025		0.039331	0.721333		0.019574	29.562
	0.065499	0.059806		0.771478	1.39502		0.412586	3.25511
	7.65e-05	0.088022		0.00057	1.10884		0.024406	5.53066
	2.83e-05	0.067359		0.001205	0.203183		0.037047	24.0925
	0.000208	0.082331		0.006392	0.133744		0.059831	66.4531
	0.000102			0.000508			0.026177

## Sheet: Fig 4
B
	Il-1β (relative expression)			Vcam-1 (relative expression)			Icam-1 (relative expression)
	con	PS		con	PS		con	PS
	0.0001055	0.0001558		0.0067561	0.0116806		0.0003175	0.0003156
	3.37e-05	0.0001593		0.0063752	0.0108914		0.000704	0.0009611
	6.86e-05	0.0003806		0.00731	0.0155298		0.0015912	0.0018647
	0.0001841	4.82e-05		0.0081797	0.0193167		0.0013725	0.0047786
	5.71e-05	9.21e-05		0.0061661	0.0206489		0.000858	0.0031918
	0.0001072	0.0005888		0.0061272	0.0151236		0.003475	0.0081799
	8.28e-05	0.0005845					0.0040604	0.0073267

## Sheet: Fig S1
A			B			C
	Raman spectrum			Raman reference spectrum
	rel. wave	counts		rel. wave	counts		size (nm)	counts
	number (cm-1)			number (cm-1)
	175.226	2279		177.194	1.4		6.5	0
	176.805	2248.04		179.53	32.8		7.53	0
	178.382	2210.03		181.866	34.1		8.72	0
	179.961	2183.64		184.2	14.8		10.1	0
	181.539	2161.9		186.534	0.35		11.7	0
	183.117	2155.06		188.867	37.6		13.5	0
	184.693	2128.73		191.199	46.4		15.7	0
	186.27	2124.38		193.53	67.7		18.2	0
	187.847	2079.88		195.86	130		21	0
	189.422	2069.2		198.189	182.7		24.4	0
	190.999	2014.21		200.518	242.2		28.2	0
	192.575	2044.01		202.845	351.1		32.7	0
	194.149	2056.79		205.172	473.8		37.8	0
	195.724	2089.67		207.498	622.8		43.8	0
	197.299	2068.75		209.823	783.3		50.7	0
	198.874	2084.76		212.147	901.9		58.8	0
	200.447	2107.26		214.47	1016		68.1	0
	202.021	2125.38		216.792	1130.3		78.8	0
	203.594	2127.46		219.114	1194.9		91.3	0
	205.166	2161.28		221.434	1288.4		106	0
	206.739	2204.96		223.754	1350.1		122	0
	208.312	2274.15		226.073	1311.3		142	0
	209.883	2264.26		228.391	1235.1		164	0
	211.455	2301.9		230.708	1079.3		190	0
	213.027	2335.95		233.024	914.1		220	0
	214.599	2369.74		235.339	757.8		255	0
	216.168	2418.55		237.654	627		295	0
	217.739	2430.85		239.968	450		342	0
	219.31	2449.01		242.28	300.4		396	0
	220.879	2446.38		244.592	179		459	0
	222.449	2430.5		246.903	91.2		531	0
	224.018	2407.45		249.213	41.5		615	0
	225.586	2386.95		251.523	7.9		712	0
	227.155	2331.47		253.831	5.33		825	11.4
	228.724	2254.34		256.139	5.21		955	26
	230.292	2172.44		258.445	8.68		1110	31
	231.859	2079.54		260.751	3.57		1280	22.8
	233.426	1977.02		263.056			1480	8.76
	234.994	1860.85		265.36			1720	0
	236.559	1777.48		267.663	25.8		1990	0
	238.126	1686.95		269.966	16.2		2300	0
	239.693	1595.27		272.267	25.7		2670	0
	241.257	1514.05		274.568	50.8		3090	0
	242.823	1432.44		276.868	44.5		3580	0
	244.389	1344.21		279.166	26.5		4150	0
	245.954	1286.52		281.464	24.8		4800	0
	247.517	1237.51		283.762	29.8		5560	0
	249.082	1198.89		286.058	11.3		6440	0
	250.646	1169.24		288.353	15.6		7460	0
	252.208	1152.38		290.648	0.84		8630	0
	253.772	1137.03		292.942	16.6
	255.335	1120.02		295.235	14.1
	256.897	1094.34		297.527
	258.459	1084.19		299.818
	260.022	1082.92		302.108	12.5
	261.584	1074.66		304.398	14.6
	263.144	1068.39		306.686	10.8
	264.706	1071.27		308.974	7.35
	266.267	1063.11		311.261	30.2
	267.826	1051.44		313.547	57.9
	269.386	1048.53		315.832	72.3
	270.947	1046.19		318.116	45.6
	272.505	1037.64		320.4	46.9
	274.065	1028.81		322.682	57.1
	275.624	1031.41		324.964	63.9
	277.183	1022.93		327.245	70.2
	278.74	1013.66		329.525	79.2
	280.298	1024.14		331.804	75.1
	281.856	1016.68		334.082	84.6
	283.412	1003.37		336.36	74.1
	284.97	997.435		338.636	63.8
	286.527	980.199		340.912	82.6
	288.082	972.231		343.187	59.2
	289.638	965.868		345.461	65.1
	291.194	960.557		347.734	65.6
	292.75	950.304		350.006	51.7
	294.304	939.321		352.278	41.6
	295.859	937.582		354.549	51.9
	297.414	925.947		356.818	28.2
	298.967	909.598		359.087	22.4
	300.522	909.005		361.355	22.3
	302.075	911.564		363.623	37.3
	303.628	908.05		365.889	59.2
	305.181	905.492		368.154	55.1
	306.734	903.523		370.419	75.2
	308.286	894.836		372.683	78.5
	309.837	902.939		374.946	70.2
	311.389	910.422		377.208	109.7
	312.941	915.544		379.469	148.8
	314.491	909.4		381.73	153.6
	316.042	905.555		383.989	178.3
	317.593	917.688		386.248	225.6
	319.142	920.583		388.506	243.4
	320.692	915.578		390.763	233.6
	322.242	922.655		393.019	247.7
	323.792	925.297		395.275	246
	325.339	923.665		397.529	254.5
	326.888	916.214		399.783	271.9
	328.437	915.065		402.036	293.6
	329.984	924.137		404.288	376.9
	331.532	918.643		406.539	427.7
	333.08	912.718		408.789	440.7
	334.625	916.495		411.039	419
	336.173	928.784		413.287	368.7
	337.719	921.017		415.535	329
	339.266	920.708		417.782	295.6
	340.81	908.535		420.028	272.8
	342.356	904.97		422.274	230.6
	343.902	904.286		424.518	209.4
	345.446	899.797		426.762	192.8
	346.991	893.174		429.004	167.2
	348.535	907.537		431.246	169
	350.078	891.535		433.487	176.1
	351.622	887.251		435.728	184.5
	353.166	896.114		437.967	182.9
	354.709	894.152		440.206	177.5
	356.251	900.724		442.443	172.4
	357.793	886.691		444.68	157.9
	359.336	896.332		446.916	150
	360.877	906.887		449.151	134.9
	362.418	904.673		451.386	114.5
	363.96	898.952		453.619	131.8
	365.5	911.784		455.852	119.1
	367.041	916.653		458.084	81.4
	368.581	904.197		460.315	57.4
	370.121	925.161		462.545	65.5
	371.66	921.601		464.774	72.8
	373.2	921.998		467.003	82.4
	374.739	915.68		469.231	72
	376.277	942.248		471.458	88.6
	377.815	955.63		473.684	85.8
	379.354	960.242		475.909	75.7
	380.89	973.599		478.133	78
	382.428	976.097		480.357	66.8
	383.966	978.27		482.579	76.1
	385.503	980.453		484.801	84.8
	387.039	985.782		487.022	51.4
	388.575	1011.16		489.243	47.6
	390.111	1018.86		491.462	49.3
	391.646	1022.29		493.681	58.9
	393.182	1020.45		495.898	41.8
	394.717	1024.64		498.115	71.7
	396.251	1045.26		500.331	76.9
	397.785	1048.87		502.547	52.6
	399.32	1071.12		504.761	55.2
	400.854	1076.31		506.975	51.5
	402.386	1099.85		509.187	53.1
	403.92	1111.57		511.399	51.4
	405.453	1129		513.61	28.7
	406.985	1109.59		515.821	11.4
	408.517	1097.27		518.03	32.3
	410.05	1088.63		520.239	29.8
	411.58	1065.8		522.447	29.9
	413.112	1047.88		524.654	59
	414.643	1040.66		526.86	66.9
	416.174	1025.72		529.065	66.3
	417.704	1007.44		531.27	84.4
	419.234	987.152		533.473	96.9
	420.764	987.5		535.676	95.5
	422.293	973.159		537.878	115.7
	423.823	963.349		540.08	122
	425.352	950.495		542.28	128.1
	426.879	941.171		544.48	121.5
	428.408	942.793		546.678	99.9
	429.936	935.244		548.876	102.6
	431.464	936.948		551.073	127.2
	432.991	936.833		553.27	106.7
	434.518	931.669		555.465	85.3
	436.045	931.57		557.66	87
	437.571	930.65		559.854	94.4
	439.097	933.392		562.047	86.8
	440.624	919.014		564.239	72.4
	442.148	914.373		566.43	76.9
	443.674	926.942		568.621	81.1
	445.199	926.577		570.811	91.1
	446.724	916.226		573	91.1
	448.247	906.247		575.188	94.1
	449.772	899.414		577.375	77.8
	451.296	887.843		579.561	71.1
	452.818	885.422		581.747	38.5
	454.342	888.825		583.932	19.4
	455.865	877.641		586.116	29.7
	457.386	874.028		588.299	37.2
	458.909	868.301		590.482	31.3
	460.431	860.864		592.663	26.4
	461.953	863.912		594.844	38.3
	463.474	867.798		597.024	11.8
	464.995	863.431		599.203	9.79
	466.516	851.71		601.382	21.1
	468.035	857.716		603.559	26.7
	469.556	873.013		605.736	39.2
	471.076	872.746		607.912	28.6
	472.595	863.91		610.087	49.5
	474.114	852.215		612.261	93.3
	475.633	852.079		614.435	162.1
	477.152	860.067		616.607	309.1
	478.67	854.798		618.779	634.3
	480.188	850.4		620.95	1140.2
	481.706	848.203		623.12	1285.6
	483.222	846.755		625.29	920
	484.74	848.188		627.459	479.7
	486.257	850.738		629.626	253
	487.773	861.624		631.793	144.1
	489.289	858.619		633.96	102.5
	490.805	856.463		636.125	73.2
	492.321	853.046		638.29	47.7
	493.836	849.05		640.453	47.3
	495.351	859.736		642.616	26.9
	496.866	861.122		644.778	21.9
	498.379	858.727		646.94	18.9
	499.894	856.151		649.1	11.6
	501.408	871.068		651.26
	502.92	866.765		653.419	1.28
	504.434	857.06		655.577	15.2
	505.947	866.064		657.735	27.7
	507.46	860.988		659.891	33.5
	508.972	858.456		662.047	8.52
	510.484	870.076		664.202	11.9
	511.996	876.318		666.356	18.9
	513.506	872.996		668.509	2.41
	515.018	887.084		670.662	7.84
	516.529	887.365		672.813	16.7
	518.038	889.953		674.964	7.46
	519.549	895.937		677.114	17.3
	521.059	899.27		679.264	1.93
	522.569	888.879		681.412	8.07
	524.078	902.268		683.56	17.8
	525.587	915.97		685.707	29
	527.096	921.158		687.853	22.6
	528.603	934.54		689.998	0.52
	530.112	943.937		692.143	8
	531.62	953.076		694.287	27
	533.127	965.213		696.429	48.7
	534.634	984.162		698.572	64
	536.142	991.526		700.713	73.8
	537.649	987.123		702.853	68.6
	539.154	1001.52		704.993	88
	540.66	1007.08		707.132	95
	542.166	1009.07		709.27	87
	543.671	991.431		711.408	86.9
	545.176	997.255		713.544	72.7
	546.681	982.546		715.68	73.7
	548.185	980.284		717.815	63.7
	549.69	982.738		719.949	98.4
	551.194	966.807		722.082	126.3
	552.698	971.802		724.215	161.3
	554.2	959.51		726.347	180.2
	555.704	957.231		728.478	183.3
	557.207	961.255		730.608	155.7
	558.708	958.167		732.737	161.3
	560.211	967.398		734.866	176.6
	561.713	964.406		736.994	220.6
	563.214	961.062		739.121	258.1
	564.715	955.386		741.247	326.5
	566.217	962.75		743.372	384.3
	567.718	946.651		745.497	384.6
	569.217	954.055		747.621	378.8
	570.718	939.787		749.744	399.1
	572.218	938.982		751.866	431.3
	573.716	936.99		753.988	450.6
	575.216	929.442		756.109	499
	576.715	932.557		758.228	512.2
	578.213	923.586		760.348	536.7
	579.711	940.12		762.466	531
	581.21	908.748		764.583	513.2
	582.708	929.43		766.7	512.5
	584.204	921.274		768.816	499.3
	585.702	912.125		770.931	471.6
	587.199	920.211		773.046	464.2
	588.695	903.905		775.159	468.3
	590.191	923.792		777.272	474.7
	591.688	922.311		779.384	493
	593.182	907.854		781.496	511.1
	594.678	908.378		783.606	592.9
	596.173	917.7		785.716	668.3
	597.669	910.309		787.825	762.2
	599.162	919.731		789.933	850.3
	600.657	924.683		792.04	897.1
	602.151	922.783		794.147	945.1
	603.644	939.009		796.252	985.1
	605.137	941.97		798.357	964.3
	606.631	957.652		800.462	896.1
	608.122	981.448		802.565	772.8
	609.615	1023.97		804.668	652.2
	611.108	1087.38		806.77	539.7
	612.6	1238.34		808.871	464.7
	614.09	1521.39		810.971	425.7
	615.582	1790.89		813.07	393.3
	617.073	1936.02		815.169	359.7
	618.563	2056.9		817.267	305
	620.054	2099.75		819.364	253.1
	621.544	2030.6		821.461	212.4
	623.033	1844.04		823.556	194.4
	624.523	1515.13		825.651	183.2
	626.013	1252.97		827.745	193.6
	627.502	1107.31		829.838	184.1
	628.989	1035.86		831.931	196
	630.478	1003.73		834.023	208.9
	631.967	975.349		836.114	239.1
	633.453	960.683		838.204	283
	634.941	931.583		840.293	309.1
	636.429	917.335		842.382	339.1
	637.915	894.9		844.47	333.4
	639.402	884.308		846.557	315.5
	640.888	880.694		848.643	282.4
	642.375	882.14		850.729	259.7
	643.859	871.168		852.813	238
	645.345	868.461		854.897	218
	646.831	873.375		856.981	227.3
	648.314	862.843		859.063	197.2
	649.799	865.36		861.145	183.8
	651.284	873.551		863.225	190.9
	652.767	864.687		865.306	196.9
	654.251	854.778		867.385	223
	655.735	848.615		869.463	218.2
	657.218	850.776		871.541	216
	658.7	857.891		873.618	211.4
	660.183	853.728		875.695	217.4
	661.665	847.073		877.77	226.3
	663.146	847.05		879.845	207.7
	664.628	850.019		881.919	182.3
	666.11	846.281		883.992	185.1
	667.59	845.28		886.064	189.7
	669.071	849.51		888.136	179.8
	670.552	841.106		890.207	181.3
	672.033	833.02		892.277	186
	673.512	842.31		894.346	192.5
	674.992	857.348		896.415	194.8
	676.471	861.278		898.482	231
	677.949	855.519		900.549	261.6
	679.428	853.669		902.616	287.6
	680.907	848.922		904.681	313.1
	682.384	846.386		906.746	326.2
	683.863	845.849		908.81	318.8
	685.341	850.06		910.873	294.5
	686.818	855.071		912.935	245.1
	688.294	849.416		914.997	212.1
	689.771	854.424		917.058	180.9
	691.248	862.372		919.118	173.5
	692.723	868.888		921.177	150.6
	694.2	864.763		923.236	148.4
	695.676	867.659		925.294	129.4
	697.15	885.484		927.351	134.6
	698.625	893.769		929.407	140.5
	700.1	890.296		931.463	146.9
	701.575	894.185		933.517	128.5
	703.048	895.194		935.571	136.2
	704.522	884.783		937.625	131.5
	705.996	876.201		939.677	131.6
	707.468	863.506		941.729	144.8
	708.942	870.925		943.78	124.2
	710.415	858.926		945.83	133.6
	711.886	851.549		947.88	153.1
	713.359	856.253		949.928	147.9
	714.831	853.456		951.976	137.7
	716.303	858.318		954.023	155.5
	717.773	854.88		956.07	153.3
	719.244	863.018		958.115	170.8
	720.715	871.074		960.16	193.3
	722.185	880.486		962.204	195.4
	723.655	878.256		964.248	219.3
	725.126	882.958		966.29	224.2
	726.594	893.137		968.332	228.8
	728.064	897.19		970.373	233.3
	729.533	930.015		972.414	234.4
	731.002	950.235		974.453	234.9
	732.469	974.499		976.492	274.3
	733.938	1000.01		978.53	318.3
	735.406	1042.56		980.567	348.1
	736.873	1063.07		982.604	390.6
	738.34	1089.89		984.64	467.6
	739.807	1085.13		986.675	596.9
	741.273	1108.36		988.709	788.4
	742.74	1128.14		990.743	1009.4
	744.206	1133.97		992.776	1238.4
	745.673	1147.91		994.808	1725.8
	747.137	1175.16		996.839	2932.3
	748.603	1178.33		998.869	5602.7
	750.068	1215.79		1000.9	8929.3
	751.532	1215.27		1002.93	9993.3
	752.996	1248.32		1004.96	7751.6
	754.461	1271.75		1006.98	4473.1
	755.924	1283.62		1009.01	2861.7
	757.388	1286.51		1011.04	1456
	758.851	1282.62		1013.06	768.5
	760.315	1258.89		1015.09	482.5
	761.776	1272.07		1017.11	380.2
	763.239	1259.36		1019.13	394.8
	764.701	1253.94		1021.16	498.1
	766.162	1239.61		1023.18	688.5
	767.624	1206.24		1025.2	1021.2
	769.086	1206.29		1027.22	1546.8
	770.546	1197.42		1029.24	2157.3
	772.007	1174.34		1031.26	2650.5
	773.468	1172.67		1033.27	2738.6
	774.928	1161.21		1035.29	2373.1
	776.387	1172.88		1037.31	1775.1
	777.847	1183.13		1039.32	1232.1
	779.306	1207.83		1041.34	841.4
	780.764	1250.28		1043.35	618.8
	782.223	1285.45		1045.36	533.2
	783.682	1338.49		1047.38	435.3
	785.139	1385.8		1049.39	380.1
	786.598	1462.49		1051.4	351.5
	788.055	1495.55		1053.41	341.8
	789.513	1558.28		1055.42	326.1
	790.969	1626.45		1057.43	333.7
	792.426	1685.06		1059.44	348
	793.883	1659.79		1061.44	356.7
	795.338	1665.34		1063.45	364.7
	796.794	1605.74		1065.46	393.7
	798.25	1567.14		1067.46	410.9
	799.705	1486.84		1069.47	423.5
	801.16	1408.67		1071.47	421.3
	802.615	1334.08		1073.47	399.7
	804.07	1289.8		1075.47	389
	805.523	1235.31		1077.48	381.2
	806.977	1196.29		1079.48	374.7
	808.431	1176.9		1081.48	379.8
	809.884	1135.77		1083.48	396.8
	811.337	1124.99		1085.47	388.2
	812.79	1101.22		1087.47	371.3
	814.242	1078.52		1089.47	368.7
	815.694	1036.55		1091.46	356
	817.146	1031.41		1093.46	370.9
	818.598	1005.71		1095.45	359.7
	820.049	996.773		1097.45	367.5
	821.5	978.508		1099.44	371.9
	822.951	985.786		1101.43	354.9
	824.401	996.116		1103.43	335.1
	825.852	988.278		1105.42	294.2
	827.302	1008.87		1107.41	264.2
	828.751	1017.19		1109.4	239.6
	830.2	1032.55		1111.39	209.8
	831.65	1057.88		1113.37	186.2
	833.099	1090.13		1115.36	169
	834.546	1115.89		1117.35	158.7
	835.995	1118.45		1119.33	148.9
	837.443	1140.29		1121.32	130.1
	838.89	1154.68		1123.3	128.5
	840.338	1137.45		1125.29	118.2
	841.785	1139.59		1127.27	93.5
	843.231	1121.01		1129.25	90.5
	844.678	1091.78		1131.23	97
	846.125	1096.46		1133.21	108
	847.571	1085.04		1135.19	116.3
	849.016	1061.2		1137.17	123.1
	850.462	1051.89		1139.15	123.1
	851.907	1044.24		1141.13	148.8
	853.351	1028.69		1143.11	180.2
	854.796	1020.08		1145.08	234.1
	856.241	1024.83		1147.06	303.5
	857.684	1025.92		1149.03	423.5
	859.128	1022.75		1151.01	648.3
	860.572	1032.41		1152.98	831.2
	862.016	1037.34		1154.95	1108.1
	863.458	1024.04		1156.93	1236.4
	864.901	1006.68		1158.9	1145
	866.343	1013.25		1160.87	927.8
	867.785	1010.08		1162.84	705.7
	869.227	1002		1164.81	541.3
	870.669	1011.25		1166.78	474.6
	872.109	1006.94		1168.74	449.7
	873.55	998.195		1170.71	479.2
	874.991	1006.47		1172.68	523.9
	876.432	1007.24		1174.64	633.1
	877.871	1000.93		1176.61	844.2
	879.312	999.161		1178.57	1155.4
	880.752	998.475		1180.53	1506.3
	882.19	1002.06		1182.5	1699.1
	883.629	1007.73		1184.46	1648.1
	885.069	1012.2		1186.42	1490.8
	886.506	1014.71		1188.38	1407.8
	887.945	1016.42		1190.34	1346.5
	889.383	1022.42		1192.3	1355.7
	890.821	1028.39		1194.26	1436.4
	892.257	1030.88		1196.21	1519.1
	893.695	1051.02		1198.17	1528.3
	895.132	1077.4		1200.13	1502.7
	896.568	1097.71		1202.08	1446.7
	898.004	1112.74		1204.04	1381.7
	899.441	1125.61		1205.99	1263
	900.875	1144.57		1207.94	1096.3
	902.311	1153.16		1209.89	948.5
	903.747	1152.86		1211.85	794.9
	905.182	1140.62		1213.8	661.1
	906.616	1132.72		1215.75	547.3
	908.05	1119.97		1217.7	485.1
	909.485	1094.73		1219.65	435.3
	910.917	1067.73		1221.59	412.5
	912.351	1048.69		1223.54	395.9
	913.785	1034.35		1225.49	391.8
	915.217	1026.02		1227.43	375.9
	916.65	1016.17		1229.38	360.8
	918.083	1007.08		1231.32	324.5
	919.515	1007.9		1233.27	305.8
	920.946	993.846		1235.21	265.6
	922.378	982.212		1237.15	258.7
	923.81	978.765		1239.09	257.2
	925.24	984.931		1241.03	249.9
	926.671	993.334		1242.97	258.9
	928.102	992.81		1244.91	255
	929.531	996.463		1246.85	257.9
	930.961	1003.88		1248.79	240.9
	932.391	996.818		1250.73	227.8
	933.821	990.443		1252.66	234.8
	935.249	989.779		1254.6	231.7
	936.678	1001.89		1256.53	215
	938.107	1017.23		1258.47	215.1
	939.534	1003.73		1260.4	228
	940.963	1005.19		1262.34	209.7
	942.391	1007.94		1264.27	227.4
	943.817	1011.25		1266.2	229.2
	945.245	1011.89		1268.13	214.1
	946.672	1015.57		1270.06	214.5
	948.099	1022.35		1271.99	220.5
	949.525	1019.51		1273.92	222.5
	950.951	1012.26		1275.85	226.3
	952.377	1019.36		1277.77	215.6
	953.802	1021.86		1279.7	234.4
	955.227	1024.89		1281.63	246.7
	956.653	1031.02		1283.55	248.7
	958.076	1041.88		1285.48	244
	959.501	1072.42		1287.4	255.1
	960.926	1078		1289.32	261.7
	962.35	1066.58		1291.24	277.8
	963.773	1070.99		1293.17	302.6
	965.196	1077.35		1295.09	308.1
	966.62	1095.01		1297.01	326.2
	968.042	1090.9		1298.93	334.3
	969.464	1081.43		1300.84	344.6
	970.887	1093.03		1302.76	358
	972.308	1098.14		1304.68	373.8
	973.73	1135.58		1306.6	391.9
	975.152	1157.67		1308.51	398
	976.573	1182.94		1310.43	410.2
	977.993	1208.62		1312.34	422.1
	979.414	1267.27		1314.26	432.1
	980.835	1331.49		1316.17	464
	982.254	1449.93		1318.08	487.6
	983.674	1513.23		1319.99	512.9
	985.094	1631.09		1321.9	558
	986.512	1722.45		1323.81	584.7
	987.932	1843.18		1325.72	591
	989.351	2105.01		1327.63	604.4
	990.77	2452.98		1329.54	603.2
	992.187	3237.37		1331.45	604.8
	993.605	4544.54		1333.35	596
	995.023	6013.37		1335.26	579.4
	996.44	7125.8		1337.17	536.8
	997.857	7890.16		1339.07	478.3
	999.274	8241.3		1340.97	442.6
	1000.69	7990.03		1342.88	388.1
	1002.11	6953.81		1344.78	351.4
	1003.52	5265.53		1346.68	317.2
	1004.94	3616.38		1348.58	305.6
	1006.35	2536.11		1350.48	295.4
	1007.77	1892.42		1352.38	282.3
	1009.18	1631.92		1354.28	281.9
	1010.6	1457		1356.18	274.8
	1012.01	1385.81		1358.08	266.3
	1013.43	1334.83		1359.97	273.1
	1014.84	1320.78		1361.87	275
	1016.25	1350.41		1363.77	274.5
	1017.67	1419.49		1365.66	282.2
	1019.08	1508.23		1367.55	280
	1020.49	1701.32		1369.45	294.3
	1021.9	1945.24		1371.34	279.2
	1023.32	2224.71		1373.23	283.6
	1024.73	2504.96		1375.12	285.8
	1026.14	2768.95		1377.01	277.4
	1027.55	2969.07		1378.9	249.1
	1028.96	3032.66		1380.79	233.1
	1030.37	2944.91		1382.68	201.6
	1031.79	2751.49		1384.57	175.9
	1033.2	2517.6		1386.46	145.1
	1034.61	2233.89		1388.34	108.5
	1036.02	1961.58		1390.23	93.6
	1037.42	1732.6		1392.11	81.1
	1038.83	1595.83		1394	83
	1040.24	1488.38		1395.88	81.5
	1041.65	1417.62		1397.76	81.3
	1043.06	1370.07		1399.65	71.8
	1044.47	1344.12		1401.53	70.9
	1045.88	1322.77		1403.41	62.5
	1047.28	1291.87		1405.29	75.6
	1048.69	1263.97		1407.17	64.3
	1050.1	1257.11		1409.05	61
	1051.51	1269.75		1410.92	70.5
	1052.91	1280.17		1412.8	64.1
	1054.32	1288.27		1414.68	69.1
	1055.72	1279.82		1416.55	49.2
	1057.13	1281.62		1418.43	57.2
	1058.53	1304.41		1420.3	57
	1059.94	1317.23		1422.18	52
	1061.35	1324.43		1424.05	66
	1062.75	1345.58		1425.92	81.8
	1064.15	1359.58		1427.8	91.8
	1065.56	1359.93		1429.67	98.1
	1066.96	1380.07		1431.54	129.3
	1068.37	1402.37		1433.41	163
	1069.77	1415.65		1435.28	228.4
	1071.17	1393.98		1437.14	312
	1072.57	1376.43		1439.01	374.6
	1073.98	1360.97		1440.88	425.5
	1075.38	1372.63		1442.74	515.3
	1076.78	1356.42		1444.61	605.5
	1078.18	1348.63		1446.48	675.6
	1079.58	1353.6		1448.34	751.7
	1080.98	1347.49		1450.2	791.1
	1082.38	1342.64		1452.07	795.3
	1083.79	1345.22		1453.93	758.7
	1085.19	1337.41		1455.79	654.2
	1086.59	1336.28		1457.65	527.1
	1087.99	1336.03		1459.51	385.1
	1089.39	1349.1		1461.37	262.5
	1090.79	1360.8		1463.23	199.9
	1092.18	1358.33		1465.09	152.7
	1093.58	1355.45		1466.94	115.9
	1094.98	1358.45		1468.8	100.1
	1096.38	1351.85		1470.66	79.9
	1097.78	1343.05		1472.51	83.3
	1099.17	1320.09		1474.37	78.8
	1100.57	1294.19		1476.22	68.8
	1101.97	1274.5		1478.07	79.5
	1103.37	1246.69		1479.93	87.2
	1104.76	1228.58		1481.78	65.9
	1106.16	1204.9		1483.63	47.3
	1107.56	1183.04		1485.48	60.5
	1108.95	1165.48		1487.33	52.6
	1110.35	1158.97		1489.18	60.6
	1111.74	1156.78		1491.03	82.1
	1113.14	1145.6		1492.87	107.8
	1114.53	1122.05		1494.72	121.8
	1115.93	1099.53		1496.57	111.3
	1117.32	1103.7		1498.41	90.6
	1118.71	1100.16		1500.26	72.6
	1120.11	1088.87		1502.1	63.5
	1121.5	1084.63		1503.95	56.4
	1122.89	1088.16		1505.79	39.6
	1124.29	1082.76		1507.63	43.3
	1125.68	1067		1509.47	34.5
	1127.07	1068.18		1511.31	42.5
	1128.47	1077.43		1513.15	42.5
	1129.86	1088.94		1514.99	56.7
	1131.25	1090.04		1516.83	46.3
	1132.64	1089.09		1518.67	60
	1134.03	1102.61		1520.51	49
	1135.42	1125.58		1522.34	32.3
	1136.81	1131.23		1524.18	45.3
	1138.2	1156.17		1526.02	51
	1139.59	1188.56		1527.85	46.9
	1140.98	1225.62		1529.69	40.3
	1142.37	1272.54		1531.52	50.4
	1143.76	1347.83		1533.35	31.5
	1145.15	1453.65		1535.18	32
	1146.54	1593.15		1537.01	39.1
	1147.93	1734.68		1538.85	37.7
	1149.32	1876.77		1540.68	37.4
	1150.7	1975.66		1542.51	58.1
	1152.09	2043.85		1544.33	61.6
	1153.48	2064.75		1546.16	70.5
	1154.87	2004.66		1547.99	61.9
	1156.25	1902.35		1549.82	57.2
	1157.64	1744.13		1551.64	56.4
	1159.03	1626.84		1553.47	62.2
	1160.41	1535.06		1555.29	61.8
	1161.8	1475.47		1557.12	71.5
	1163.18	1444.1		1558.94	79.4
	1164.57	1436.08		1560.76	82.8
	1165.95	1442.57		1562.58	84.5
	1167.34	1465.57		1564.41	115
	1168.72	1515		1566.23	129.3
	1170.11	1572.93		1568.05	139.2
	1171.49	1698.84		1569.86	170.5
	1172.88	1843.47		1571.68	217
	1174.26	2006.92		1573.5	268.3
	1175.64	2156.1		1575.32	339.1
	1177.03	2283.63		1577.14	446.5
	1178.41	2366.51		1578.95	666.2
	1179.79	2412.96		1580.77	1032.1
	1181.17	2369.02		1582.58	1349.5
	1182.55	2301.55		1584.39	1449.6
	1183.93	2211.34		1586.21	1327.4
	1185.32	2180.84		1588.02	1019.1
	1186.7	2171.69		1589.83	769.9
	1188.08	2166.38		1591.64	676.1
	1189.46	2192.9		1593.45	729.2
	1190.84	2203.46		1595.26	926.6
	1192.22	2265.19		1597.07	1295.5
	1193.6	2305.44		1598.88	1864.5
	1194.98	2333.78		1600.69	2522.6
	1196.36	2284.63		1602.5	2980.4
	1197.74	2288.99		1604.3	2953.7
	1199.12	2225.36		1606.11	2489
	1200.49	2215.91		1607.91	1853.7
	1201.87	2113.44		1609.72	1273.2
	1203.25	2018.02		1611.52	876.6
	1204.63	1932.34		1613.33	605.6
	1206.01	1817.45		1615.13	451.7
	1207.38	1740.38		1616.93	343.2
	1208.76	1633.28		1618.73	294.2
	1210.14	1586.74		1620.53	268.4
	1211.51	1527.1		1622.33	227.2
	1212.89	1490.19		1624.13	210.3
	1214.27	1451.16		1625.93	183.1
	1215.64	1436.7		1627.73	167
	1217.02	1391.85		1629.53	161.9
	1218.39	1372.2		1631.32	151.9
	1219.77	1363.92		1633.12	139.8
	1221.14	1348.21		1634.91	140.4
	1222.52	1323.01		1636.71	118.6
	1223.89	1305.51		1638.5	121.2
	1225.26	1309.02		1640.29	130.8
	1226.64	1282.81		1642.09	150
	1228.01	1283.29		1643.88	169.9
	1229.38	1272.32		1645.67	198.8
	1230.76	1251.84		1647.46	201.9
	1232.13	1225.61		1649.25	204.6
	1233.5	1242.97		1651.04	193.5
	1234.87	1217.1		1652.83	172.8
	1236.24	1215.43		1654.62	130
	1237.62	1208.61		1656.4	118.9
	1238.99	1227.67		1658.19	93.5
	1240.36	1216.52		1659.98	77
	1241.73	1234.48		1661.76	73.6
	1243.1	1221.2		1663.55	53.5
	1244.47	1229.81		1665.33	42.4
	1245.84	1211.89		1667.11	41.5
	1247.21	1211.72		1668.9	40.2
	1248.58	1201.63		1670.68	56.8
	1249.95	1215.12		1672.46	55.3
	1251.32	1209.47		1674.24	50.4
	1252.68	1210.25		1676.02	50.3
	1254.05	1212.38		1677.8	55.9
	1255.42	1225.68		1679.58	52.4
	1256.79	1227.2		1681.36	61.6
	1258.16	1222.43		1683.13	56.5
	1259.52	1218.11		1684.91	43.8
	1260.89	1215.85		1686.69	39.3
	1262.26	1237.28		1688.46	36.4
	1263.62	1221.83		1690.24	48.2
	1264.99	1214.86		1692.01	45.2
	1266.36	1231.2		1693.79	29.7
	1267.72	1233.69		1695.56	19.4
	1269.09	1235.95		1697.33	20.2
	1270.45	1229.07		1699.1	27.8
	1271.82	1247.46		1700.87	17.6
	1273.18	1231.06		1702.64	7.77
	1274.55	1223.82		1704.41	16.2
	1275.91	1231.63		1706.18	10.9
	1277.28	1251.31		1707.95	24.1
	1278.64	1242.82		1709.72	25.3
	1280	1236.11		1711.48	25
	1281.37	1242.29		1713.25	33.4
	1282.73	1257.65		1715.02	12
	1284.09	1259.07		1716.78	9.67
	1285.45	1271.36		1718.55	11.1
	1286.82	1275.66		1720.31	13.6
	1288.18	1282.19		1722.07	23.6
	1289.54	1307.44		1723.83	20.5
	1290.9	1326.68		1725.6	27.9
	1292.26	1326.14		1727.36	24.1
	1293.62	1311.17		1729.12	23.2
	1294.98	1331.43		1730.88	23.1
	1296.35	1331.15		1732.64	33.2
	1297.7	1337.26		1734.4	23.5
	1299.07	1343.14		1736.15	13.5
	1300.42	1362.6		1737.91	20.4
	1301.78	1362.17		1739.67	27.6
	1303.14	1377.25		1741.42	18.2
	1304.5	1387.97		1743.18	25.9
	1305.86	1384.25		1744.93	21
	1307.22	1399.74		1746.69	7.42
	1308.58	1403.26		1748.44	11.4
	1309.94	1401.81		1750.19	21.1
	1311.29	1417.78		1751.94	32.6
	1312.65	1445.66		1753.7	13.4
	1314.01	1457.96		1755.45	16.4
	1315.36	1473.02		1757.2	13.6
	1316.72	1508.28		1758.95	9.34
	1318.08	1524.37		1760.69	13.3
	1319.43	1539.72		1762.44	4.34
	1320.79	1562.32		1764.19	9.38
	1322.14	1562.28		1765.94	20.1
	1323.5	1573.46		1767.68	14.6
	1324.86	1569.56		1769.43	26.4
	1326.21	1567.86		1771.17	29.8
	1327.57	1550.78		1772.92	18.8
	1328.92	1548.68		1774.66	17
	1330.27	1531.77		1776.4	12.2
	1331.63	1507.24		1778.15	17.9
	1332.98	1484.96		1779.89	24.8
	1334.33	1460.88		1781.63	21
	1335.69	1419.09		1783.37	9.87
	1337.04	1399.66		1785.11	21.7
	1338.39	1390.73		1786.85	22.8
	1339.74	1355.81		1788.59	12.7
	1341.1	1340.56		1790.32	30.5
	1342.45	1330.18		1792.06	34.6
	1343.8	1319.05		1793.8	23.5
	1345.15	1321.91		1795.53	23.6
	1346.5	1318.15		1797.27	18.7
	1347.85	1313.62		1799	17.7
	1349.2	1306.42		1800.74	23
	1350.55	1300.32		1802.47	19.9
	1351.9	1307.31		1804.2	20.1
	1353.25	1295.94		1805.94	23.4
	1354.6	1286.15		1807.67	20.6
	1355.95	1288.47		1809.4	24.3
	1357.3	1288.16		1811.13	24.9
	1358.65	1303.97		1812.86	25.9
	1360	1308.51		1814.59	31.3
	1361.35	1306.78		1816.32	23.5
	1362.69	1314.65		1818.04	31
	1364.04	1310.99		1819.77	19.9
	1365.39	1296.95		1821.5	29.7
	1366.74	1297.28		1823.22	23.7
	1368.09	1297.3		1824.95	18.2
	1369.43	1289.61		1826.67	18.3
	1370.78	1286.36		1828.39	21.3
	1372.12	1263.42		1830.12	21
	1373.47	1258.49		1831.84	14.7
	1374.82	1248.31		1833.56	17
	1376.16	1226.09		1835.28	26.6
	1377.51	1211.54		1837	9.23
	1378.85	1197.56		1838.72	6.43
	1380.2	1188.77		1840.44	25.9
	1381.54	1169.66		1842.16	23.7
	1382.88	1171.46		1843.88	5.81
	1384.23	1164.48		1845.6	16.3
	1385.57	1150.24		1847.31	5.45
	1386.92	1145.36		1849.03	13.7
	1388.26	1138.75		1850.75	8.32
	1389.6	1146.35		1852.46	20.1
	1390.95	1145.67		1854.17	22.1
	1392.29	1142		1855.89	26
	1393.63	1152.23		1857.6	21.6
	1394.97	1152.62		1859.31	18.2
	1396.31	1137.68		1861.02	15.2
	1397.65	1142.38		1862.74	8.81
	1399	1145.96		1864.45	14.9
	1400.34	1145.95		1866.16	18.1
	1401.68	1134.1		1867.86	21.8
	1403.02	1136.99		1869.57	35.8
	1404.36	1138.24		1871.28	29.8
	1405.7	1147.4		1872.99	15.1
	1407.04	1144.45		1874.7	16.3
	1408.38	1135.45		1876.4
	1409.72	1140.76		1878.11	0.13
	1411.06	1143.49		1879.81	17.7
	1412.39	1134.55		1881.52	25.1
	1413.73	1140.53		1883.22	21.8
	1415.07	1140.05		1884.92	18.5
	1416.41	1142.43		1886.62	16
	1417.75	1140.11		1888.33	11.5
	1419.08	1149.12		1890.03	15
	1420.42	1139.99		1891.73	24
	1421.76	1141.88		1893.43	18.9
	1423.1	1156.1		1895.13	12.9
	1424.43	1167		1896.82	9.42
	1425.77	1179.94		1898.52	19
	1427.11	1224.6		1900.22	13.7
	1428.44	1241.43		1901.92	11.9
	1429.78	1248.3		1903.61	19.6
	1431.11	1264.41		1905.31	25.5
	1432.45	1306.18		1907	23.3
	1433.78	1344.44		1908.7	22.9
	1435.12	1393.64		1910.39	32.4
	1436.45	1421.34		1912.08	31.2
	1437.78	1475.99		1913.77	22
	1439.12	1528.91		1915.46	24.2
	1440.45	1589.86		1917.16	19
	1441.78	1618.39		1918.85	21.5
	1443.12	1669.79		1920.54	32.3
	1444.45	1695.5		1922.22	26.6
	1445.78	1706.63		1923.91	27.1
	1447.12	1716.54		1925.6	39.5
	1448.45	1703.91		1927.29	41.2
	1449.78	1647.38		1928.97	29.2
	1451.11	1577.66		1930.66	29.6
	1452.44	1513.53		1932.35	37.7
	1453.77	1436.15		1934.03	27.2
	1455.1	1375.33		1935.71	31.7
	1456.43	1289.53		1937.4	26.1
	1457.76	1244.93		1939.08	18.6
	1459.09	1203.51		1940.76	24
	1460.42	1199.69		1942.44	10.3
	1461.75	1193.15		1944.13	14.6
	1463.08	1189.08		1945.81	20.2
	1464.41	1178.23		1947.49	17.1
	1465.74	1168.43		1949.16	26.4
	1467.07	1152.61		1950.84	27.3
	1468.4	1167.61		1952.52	26.1
	1469.73	1159.52		1954.2	23.9
	1471.05	1167.57		1955.87	29.2
	1472.38	1171.25		1957.55	27.8
	1473.71	1139.98		1959.23	26.9
	1475.04	1139.68		1960.9	30.7
	1476.36	1163.96		1962.57	21.4
	1477.69	1174.9		1964.25	15.2
	1479.02	1164.63		1965.92	20.4
	1480.34	1171		1967.59	31.8
	1481.67	1164.44		1969.26	22.7
	1482.99	1168.16		1970.94	31.8
	1484.32	1203.02		1972.61	31.8
	1485.64	1189.51		1974.28	24.7
	1486.97	1205.37		1975.94	9.81
	1488.29	1194.95		1977.61	8.76
	1489.62	1201.35		1979.28	5.78
	1490.94	1203.9		1980.95	9.08
	1492.27	1210.87		1982.62	8.64
	1493.59	1192.98		1984.28	24.4
	1494.91	1174.25		1985.95	16.1
	1496.24	1172.82		1987.61	21.1
	1497.56	1180.09		1989.28	23.1
	1498.88	1155.7		1990.94	25.5
	1500.2	1177.64		1992.6	13.3
	1501.53	1170.22		1994.26	25.5
	1502.85	1173.42		1995.93	23.5
	1504.17	1181.44		1997.59	23.7
	1505.49	1173.16		1999.25	17.3
	1506.81	1165.37		2000.91	18.2
	1508.13	1190.89		2002.57	19.7
	1509.45	1177.99		2004.23	15.5
	1510.78	1189.8		2005.88	19.1
	1512.09	1163.11		2007.54	30.4
	1513.41	1160.25		2009.2	17.6
	1514.73	1169.62		2010.85	22
	1516.05	1206.96		2012.51	7.15
	1517.37	1189.57		2014.16
	1518.69	1168.37		2015.82	7.43
	1520.01	1165.74		2017.47	15.3
	1521.33	1178.81		2019.13	22.5
	1522.65	1183.55		2020.78	16
	1523.97	1173.98		2022.43	25.3
	1525.28	1185.94		2024.08	29.4
	1526.6	1196.88		2025.73	34.8
	1527.92	1192.2		2027.38	26
	1529.23	1181.01		2029.03	24.3
	1530.55	1182.37		2030.68	25.6
	1531.87	1183.04		2032.33	15.2
	1533.19	1189.41		2033.98	22.7
	1534.5	1200.07		2035.62	9.91
	1535.82	1191.49		2037.27	10.8
	1537.13	1188.6		2038.92	17.9
	1538.45	1188.13		2040.56	14.7
	1539.76	1199.95		2042.21	17.2
	1541.08	1182.57		2043.85	25.5
	1542.39	1191.58		2045.49	17.4
	1543.71	1203.51		2047.14	18.9
	1545.02	1218.06		2048.78	24.7
	1546.34	1206.81		2050.42	12.3
	1547.65	1215.84		2052.06	18.7
	1548.96	1210.66		2053.7	28.3
	1550.28	1213.54		2055.34	21.1
	1551.59	1225.03		2056.98	25.1
	1552.9	1216.46		2058.62	18.4
	1554.21	1227.18		2060.26	19.6
	1555.53	1242.77		2061.89	18.8
	1556.84	1249.88		2063.53	18.2
	1558.15	1242.14		2065.17	16.8
	1559.46	1246.56		2066.8	17.4
	1560.77	1258.67		2068.44	15.6
	1562.08	1274.34		2070.07	33.3
	1563.39	1279.19		2071.7	25.2
	1564.7	1300.35		2073.34	3.64
	1566.02	1311.7		2074.97	2.14
	1567.33	1340.35		2076.6	18.4
	1568.63	1368.41		2078.23	15.9
	1569.94	1395.16		2079.86	22.4
	1571.25	1450.95		2081.49	19
	1572.56	1551.21		2083.12	24.1
	1573.87	1666.17		2084.75	31.5
	1575.18	1830.55		2086.38	28.3
	1576.49	1975.56		2088.01	28.7
	1577.8	2075.67		2089.63	3.52
	1579.1	2124.01		2091.26	19.3
	1580.41	2128.56		2092.89	20.1
	1581.72	2073.02		2094.51	10.3
	1583.03	1969.81		2096.14	13.5
	1584.33	1854.4		2097.76	22.9
	1585.64	1765.11		2099.38	34.6
	1586.95	1739.01		2101.01	23.7
	1588.25	1775.34		2102.63	31
	1589.56	1902.27		2104.25	33
	1590.86	2118.83		2105.87	19.8
	1592.17	2377.98		2107.49	14.6
	1593.47	2670.4		2109.11	10.6
	1594.78	3016.46		2110.73	21.5
	1596.09	3308.21		2112.35	26.1
	1597.39	3474.09		2113.97	12.7
	1598.69	3550.32		2115.58	22.2
	1600	3475.9		2117.2	19.2
	1601.3	3216.98		2118.82	24.5
	1602.61	2857.86		2120.43	9.77
	1603.91	2492.46		2122.05	14.2
	1605.21	2171.96		2123.66	26.7
	1606.52	1922.49		2125.28	14.8
	1607.82	1745.58		2126.89	12.4
	1609.12	1617.3		2128.5	17.2
	1610.42	1531.16		2130.11	23.8
	1611.72	1469.92		2131.73	8.88
	1613.03	1425.7		2133.34	27.7
	1614.33	1396.23		2134.95	30.6
	1615.63	1380.8		2136.56	16.1
	1616.93	1366.31		2138.17	19.3
	1618.23	1340.5		2139.77	12.2
	1619.53	1329.95		2141.38	8.92
	1620.83	1316.47		2142.99	13.5
	1622.13	1306.59		2144.6	27.7
	1623.43	1310.77		2146.2	27.9
	1624.73	1292.22		2147.81	36.1
	1626.03	1288.17		2149.41	33.9
	1627.33	1295.41		2151.02	15
	1628.63	1278.45		2152.62	16.9
	1629.92	1276.33		2154.22	13.2
	1631.22	1288.28		2155.82	3.1
	1632.52	1281.32		2157.43	11.3
	1633.82	1273.02		2159.03	24.2
	1635.12	1273.38		2160.63	31.9
	1636.41	1268.13		2162.23	36.4
	1637.71	1263.72		2163.83	20.1
	1639.01	1258.35		2165.43	15.1
	1640.3	1276.92		2167.03	27.3
	1641.6	1277.17		2168.62	27.5
	1642.9	1263.7		2170.22	11.7
	1644.19	1256.36		2171.82	6.16
	1645.49	1256.26		2173.41	26.2
	1646.78	1276.02		2175.01	24.3
	1648.08	1278.1		2176.6	36.3
	1649.37	1260.02		2178.2	18.7
	1650.67	1260.18		2179.79	18.8
	1651.96	1267.36		2181.38	11.3
	1653.26	1259.12		2182.98	14
	1654.55	1255.93		2184.57	16.7
	1655.85	1270.59		2186.16	24.8
	1657.14	1269.09		2187.75	29.4
	1658.43	1257.85		2189.34	22.5
	1659.72	1243.9		2190.93	8.04
	1661.02	1243.58		2192.52	10.7
	1662.31	1255.01		2194.11	14.5
	1663.6	1260.39		2195.69	18.9
	1664.89	1265.47		2197.28	18.1
	1666.19	1271.79		2198.87	21.6
	1667.48	1274.69		2200.45	27.5
	1668.77	1255.99		2202.04	29.8
	1670.06	1263.83		2203.62	30.3
	1671.35	1259.86		2205.21	19.4
	1672.64	1269.38		2206.79	16.3
	1673.93	1281.07		2208.37	27.2
	1675.22	1264.61		2209.96	20.3
	1676.51	1259.89		2211.54	32
	1677.8	1267.52		2213.12	23.1
	1679.09	1279.28		2214.7	24.1
	1680.38	1277.73		2216.28	28.7
	1681.67	1275.58		2217.86	12.3
	1682.96	1273.93		2219.44	12.3
	1684.25	1287.57		2221.02	18.2
	1685.54	1272.69		2222.59	24
	1686.83	1266.25		2224.17	18.8
	1688.11	1272.25		2225.75	7.28
	1689.4	1284.4		2227.32	9.76
	1690.69	1274.56		2228.9	23.6
	1691.97	1278.41		2230.47	15.2
	1693.26	1265.21		2232.05	7.73
	1694.55	1252.16		2233.62	9.51
	1695.84	1265.48		2235.19	21.8
	1697.12	1251.18		2236.77	17.6
	1698.41	1250.03		2238.34	33.6
	1699.69	1259.58		2239.91	21
	1700.98	1254.88		2241.48	20.3
	1702.27	1268.97		2243.05	17.4
	1703.55	1258.17		2244.62	10
	1704.83	1272.72		2246.19	10.9
	1706.12	1278.31		2247.76	22.4
	1707.4	1264.01		2249.32	21.8
	1708.69	1285.04		2250.89	25.1
	1709.97	1293.54		2252.46	22.3
	1711.25	1303.86		2254.02	27.8
	1712.54	1294.76		2255.59	27.2
	1713.82	1316.29		2257.15	6.59
	1715.11	1311.69		2258.72	7.25
	1716.39	1300.21		2260.28	15
	1717.67	1293.31		2261.84	13.5
	1718.95	1291.26		2263.41	21
	1720.23	1293.35		2264.97	7.66
	1721.52	1319.08		2266.53	20.1
	1722.8	1317.93		2268.09	23.9
	1724.08	1305.36		2269.65	16.1
	1725.36	1292.98		2271.21	26.1
	1726.64	1277.59		2272.77	27.1
	1727.92	1291.42		2274.33	28
	1729.2	1283.86		2275.88	10.7
	1730.48	1295.28		2277.44	19.1
	1731.76	1279.08		2279	14.7
	1733.04	1295.12		2280.55	24.3
	1734.32	1287.37		2282.11	7.91
	1735.6	1291.26		2283.67	14
	1736.88	1274.4		2285.22	19.3
	1738.16	1286.45		2286.77	28.9
	1739.44	1274.04		2288.33	26.9
	1740.71	1286.42		2289.88	20.7
	1741.99	1281.12		2291.43	21.9
	1743.27	1278.22		2292.98	15.5
	1744.55	1292.84		2294.53	20.9
	1745.83	1280		2296.08	23.3
	1747.1	1274.08		2297.63	18.1
	1748.38	1295.32		2299.18	18
	1749.66	1309.95		2300.73	19.2
	1750.93	1298.7		2302.28	21.7
	1752.21	1281.36		2303.83	23
	1753.48	1309.87		2305.37	32.3
	1754.76	1311.92		2306.92	21.2
	1756.04	1300.51		2308.46	23.6
	1757.31	1286.95		2310.01	26.1
	1758.59	1307.86		2311.55	31.4
	1759.86	1295.93		2313.1	31.6
	1761.14	1313.54		2314.64	39.5
	1762.41	1297.21		2316.18	38.1
	1763.68	1303.37		2317.73	20.3
	1764.96	1275.05		2319.27	33.3
	1766.23	1297.9		2320.81	32.6
	1767.51	1306.45		2322.35	28.2
	1768.78	1303.86		2323.89	34.9
	1770.05	1273.4		2325.43	22.9
	1771.32	1308.89		2326.97	24.6
	1772.6	1307.1		2328.51	30.1
	1773.87	1307.96		2330.04	38.8
	1775.14	1300.33		2331.58	30.7
	1776.41	1311.26		2333.12	29.4
	1777.68	1316.93		2334.65	21.1
	1778.96	1311.14		2336.19	22.6
	1780.23	1327.76		2337.72	30.3
	1781.5	1311.37		2339.26	24.1
	1782.77	1294.9		2340.79	22.3
	1784.04	1301.97		2342.32	28.6
	1785.31	1324.98		2343.86	22.4
	1786.58	1315.38		2345.39	17
	1787.85	1319.9		2346.92	26.4
	1789.12	1320.77		2348.45	36.5
	1790.39	1317.71		2349.98	38.3
	1791.66	1315.41		2351.51	35.4
	1792.92	1300.79		2353.04	38
	1794.19	1313.55		2354.57	29.7
	1795.46	1312.88		2356.1	24.1
	1796.73	1313.13		2357.62	20.6
	1798	1312.49		2359.15	23.8
	1799.27	1323.14		2360.68	36.4
	1800.53	1313.56		2362.2	40.1
	1801.8	1310.08		2363.73	25.3
	1803.07	1304.76		2365.25	31.3
	1804.34	1331.49		2366.78	30.9
	1805.6	1321.35		2368.3	37.8
	1806.87	1334.07		2369.82	35.7
	1808.13	1322.79		2371.34	33.7
	1809.4	1329.73		2372.87	20.7
	1810.66	1314.52		2374.39	31
	1811.93	1327.03		2375.91	44
	1813.19	1337.53		2377.43	38.4
	1814.46	1338.17		2378.95	33.5
	1815.72	1334.69		2380.47	20.6
	1816.99	1324.28		2381.98	32.2
	1818.25	1316.62		2383.5	36.6
	1819.52	1331.74		2385.02	30.5
	1820.78	1342.23		2386.54	34.6
	1822.04	1335.07		2388.05	34.2
	1823.31	1335.74		2389.57	38.5
	1824.57	1349.05		2391.08	23.2
	1825.83	1329.41		2392.6	41.3
	1827.1	1333.75		2394.11	47
	1828.36	1330.72		2395.62	46.8
	1829.62	1315.55		2397.14	32.5
	1830.88	1327.72		2398.65	24.4
	1832.14	1326.6		2400.16	36.3
	1833.41	1333.04		2401.67	45
	1834.67	1327.4		2403.18	32.7
	1835.93	1353.62		2404.69	27.9
	1837.19	1350.83		2406.2	37.3
	1838.45	1342.35		2407.71	34.4
	1839.71	1340.35		2409.22	29.3
	1840.97	1334.5		2410.72	24.8
	1842.23	1352.89		2412.23	33.9
	1843.49	1346.15		2413.74	37.2
	1844.75	1340.66		2415.24	29.7
	1846.01	1338.64		2416.75	32.3
	1847.27	1346.32		2418.25	40.2
	1848.53	1341.27		2419.76	31.7
	1849.79	1339.64		2421.26	39.9
	1851.04	1355.29		2422.76	23.5
	1852.3	1359.63		2424.27	40.5
	1853.56	1364.4		2425.77	41.2
	1854.82	1361.8		2427.27	46.5
	1856.07	1338		2428.77	42
	1857.33	1337.33		2430.27	29.6
	1858.59	1338.91		2431.77	37
	1859.85	1351.69		2433.27	30.8
	1861.1	1342.94		2434.77	35.1
	1862.36	1338.12		2436.26	36.7
	1863.61	1349.34		2437.76	42.6
	1864.87	1357.58		2439.26	45.3
	1866.12	1367.4		2440.76	33
	1867.38	1371.4		2442.25	36.5
	1868.63	1374.99		2443.75	35.4
	1869.89	1381.3		2445.24	39.4
	1871.15	1377.42		2446.74	54.5
	1872.4	1368.45		2448.23	47.7
	1873.65	1364.36		2449.72	44.2
	1874.91	1370		2451.21	37.8
	1876.16	1370.06		2452.71	54.6
	1877.41	1372.93		2454.2	41.4
	1878.67	1384.36		2455.69	51.3
	1879.92	1370.48		2457.18	41.9
	1881.17	1361.16		2458.67	50.8
	1882.43	1368.31		2460.16	36.6
	1883.68	1360.97		2461.64	36
	1884.93	1349.03		2463.13	45.2
	1886.18	1363.43		2464.62	41.3
	1887.44	1372.78		2466.11	34.2
	1888.69	1375.11		2467.59	26
	1889.94	1377.4		2469.08	31.3
	1891.19	1373.34		2470.56	25.4
	1892.44	1365.97		2472.05	32.5
	1893.69	1359.38		2473.53	34.4
	1894.94	1390.75		2475.02	42.3
	1896.19	1391.3		2476.5	50
	1897.44	1380.16		2477.98	54.4
	1898.69	1374.2		2479.46	48.9
	1899.94	1365.89		2480.94	60.8
	1901.19	1365.99		2482.43	48.9
	1902.44	1375.5		2483.91	53.6
	1903.69	1381.06		2485.38	45.5
	1904.94	1394.36		2486.86	54.4
	1906.18	1396.95		2488.34	46.4
	1907.43	1384.75		2489.82	49.7
	1908.68	1378.64		2491.3	38.8
	1909.93	1385.78		2492.77	41
	1911.18	1381.04		2494.25	42.3
	1912.42	1378.51		2495.73	49.3
	1913.67	1388.48		2497.2	53.5
	1914.92	1377.29		2498.68	53
	1916.16	1380.61		2500.15	38.6
	1917.41	1395.83		2501.62	37.8
	1918.66	1399.7		2503.1	44.8
	1919.9	1396.45		2504.57	40
	1921.15	1383.47		2506.04	32
	1922.39	1390.86		2507.51	36.4
	1923.64	1395.46		2508.98	45.2
	1924.88	1387.3		2510.45	46.1
	1926.13	1389.59		2511.92	42.1
	1927.37	1397.97		2513.39	44.4
	1928.62	1408.13		2514.86	40.9
	1929.86	1399.2		2516.33	36.4
	1931.11	1395.43		2517.8	33.4
	1932.35	1405.1		2519.26	34.8
	1933.59	1404.73		2520.73	38.6
	1934.84	1401.2		2522.19	40
	1936.08	1405.25		2523.66	56.4
	1937.32	1409.73		2525.12	54.6
	1938.56	1406.47		2526.59	38.6
	1939.81	1407.11		2528.05	32.8
	1941.05	1407.61		2529.52	45.9
	1942.29	1413.65		2530.98	38.2
	1943.53	1410.13		2532.44	44.8
	1944.77	1405.44		2533.9	34.4
	1946.02	1421		2535.36	41.6
	1947.26	1414.43		2536.82	46.2
	1948.5	1417.81		2538.28	44.8
	1949.74	1442.72		2539.74	43.1
	1950.98	1423.99		2541.2	58.9
	1952.22	1408.83		2542.66	52
	1953.46	1401.37		2544.12	46.4
	1954.7	1414.39		2545.57	54.6
	1955.94	1431.63		2547.03	52.4
	1957.17	1430.07		2548.49	47.2
	1958.41	1418.42		2549.94	46.7
	1959.65	1420.94		2551.4	46.1
	1960.89	1427.76		2552.85	62.9
	1962.13	1428.15		2554.3	63
	1963.37	1430.56		2555.76	58.8
	1964.61	1419.41		2557.21	58.5
	1965.84	1419.26		2558.66	46.9
	1967.08	1425.67		2560.11	52.2
	1968.32	1424.52		2561.56	50
	1969.56	1417.62		2563.01	61.5
	1970.79	1429.13		2564.46	65.2
	1972.03	1421.13		2565.91	54.5
	1973.27	1431.58		2567.36	59.4
	1974.5	1431.46		2568.81	60.2
	1975.74	1416.46		2570.26	71.8
	1976.97	1426.68		2571.71	59.3
	1978.21	1437.48		2573.15	62.8
	1979.44	1428.79		2574.6	59.2
	1980.68	1432.83		2576.04	70.6
	1981.91	1441.4		2577.49	63.9
	1983.15	1441.2		2578.93	68.6
	1984.38	1439.61		2580.38	62.7
	1985.62	1430.07		2581.82	59.4
	1986.85	1425.87		2583.26	69.4
	1988.08	1450.17		2584.71	61.8
	1989.32	1449.31		2586.15	73.2
	1990.55	1438.54		2587.59	60.9
	1991.78	1445.22		2589.03	56.7
	1993.02	1444.29		2590.47	57.6
	1994.25	1433.93		2591.91	63.4
	1995.48	1444.02		2593.35	71.9
	1996.71	1445.98		2594.79	66.1
	1997.94	1449.75		2596.23	76.8
	1999.18	1457.96		2597.66	76.4
	2000.41	1444.91		2599.1	72.4
	2001.64	1435.99		2600.54	75.8
	2002.87	1444.93		2601.97	81.1
	2004.1	1441.05		2603.41	85.2
	2005.33	1436.98		2604.84	86.3
	2006.56	1444.92		2606.28	89.3
	2007.79	1450.26		2607.71	83.9
	2009.02	1437.36		2609.14	87.7
	2010.25	1442.78		2610.58	77.9
	2011.48	1455.77		2612.01	81.6
	2012.71	1458.33		2613.44	80.5
	2013.94	1469.55		2614.87	86.7
	2015.17	1446.39		2616.3	87.2
	2016.4	1443.6		2617.73	91.4
	2017.63	1460.04		2619.16	88.7
	2018.85	1456.11		2620.59	80.9
	2020.08	1444.74		2622.02	76.5
	2021.31	1460.77		2623.44	69.5
	2022.54	1469.68		2624.87	81.9
	2023.77	1456.82		2626.3	65.8
	2024.99	1456.33		2627.72	72
	2026.22	1460.15		2629.15	66
	2027.44	1469.67		2630.57	73
	2028.67	1455.42		2632	63.3
	2029.9	1441.73		2633.42	70.5
	2031.12	1464.31		2634.85	65.6
	2032.35	1477.8		2636.27	55.9
	2033.58	1470		2637.69	70.6
	2034.8	1457.01		2639.11	75.8
	2036.03	1465.35		2640.53	71.4
	2037.25	1455.99		2641.96	83.4
	2038.47	1446.41		2643.38	73.6
	2039.7	1453.88		2644.8	76.8
	2040.92	1473.61		2646.21	68.8
	2042.15	1480.54		2647.63	75.4
	2043.37	1466.06		2649.05	62.4
	2044.6	1470.47		2650.47	58
	2045.82	1470.71		2651.89	61.1
	2047.04	1463.67		2653.3	70.9
	2048.26	1458.51		2654.72	64.5
	2049.49	1473.21		2656.13	68.9
	2050.71	1475.65		2657.55	59.5
	2051.93	1475.26		2658.96	66.9
	2053.16	1469.55		2660.38	61.1
	2054.38	1490.09		2661.79	63.2
	2055.6	1470.01		2663.2	64.5
	2056.82	1475.6		2664.62	56.3
	2058.04	1479.64		2666.03	54.4
	2059.26	1482.8		2667.44	62.8
	2060.48	1491.82		2668.85	58.1
	2061.7	1483.79		2670.26	61.3
	2062.92	1503.35		2671.67	54.9
	2064.14	1502.22		2673.08	61.8
	2065.36	1498.22		2674.49	64.7
	2066.58	1509.87		2675.89	58.7
	2067.8	1494.37		2677.3	69.9
	2069.02	1515.68		2678.71	58.1
	2070.24	1494.07		2680.11	68.8
	2071.46	1517.57		2681.52	60.8
	2072.68	1489.68		2682.93	53.2
	2073.9	1503.19		2684.33	52.7
	2075.11	1516.34		2685.73	52.8
	2076.33	1494.92		2687.14	66
	2077.55	1505.7		2688.54	67.7
	2078.77	1476.01		2689.94	57.3
	2079.99	1492.97		2691.35	57.7
	2081.2	1507.16		2692.75	73.9
	2082.42	1513.93		2694.15	76.9
	2083.64	1512.93		2695.55	63.2
	2084.85	1510.6		2696.95	66.2
	2086.07	1490.56		2698.35	55.6
	2087.28	1484.86		2699.75	59.3
	2088.5	1498.26		2701.15	62.4
	2089.72	1499.9		2702.54	50.6
	2090.93	1511.94		2703.94	52.6
	2092.15	1507.86		2705.34	65.2
	2093.36	1520.08		2706.73	54.1
	2094.58	1501.42		2708.13	67.8
	2095.79	1510.82		2709.53	53.3
	2097.01	1512		2710.92	63.9
	2098.22	1532.82		2712.31	62.6
	2099.43	1521.98		2713.71	70
	2100.65	1527.35		2715.1	59.7
	2101.86	1511.58		2716.49	64.6
	2103.07	1518.49		2717.89	64.6
	2104.29	1504.89		2719.28	57.7
	2105.5	1519.85		2720.67	62.3
	2106.71	1522.76		2722.06	65.1
	2107.92	1519.72		2723.45	73.7
	2109.14	1511.85		2724.84	79.9
	2110.35	1520.1		2726.23	81.6
	2111.56	1542.95		2727.62	92.8
	2112.77	1502.28		2729	81.4
	2113.98	1524.29		2730.39	94.3
	2115.19	1513.69		2731.78	95
	2116.41	1521.52		2733.16	88.4
	2117.62	1552.97		2734.55	83.5
	2118.82	1523.31		2735.94	82.1
	2120.04	1508.68		2737.32	80.7
	2121.25	1529.9		2738.7	73.8
	2122.46	1511.09		2740.09	77
	2123.66	1528.87		2741.47	61
	2124.88	1531.14		2742.85	76.4
	2126.08	1516.91		2744.24	72.4
	2127.29	1513.51		2745.62	63
	2128.5	1536.84		2747	74.9
	2129.71	1527.27		2748.38	69.5
	2130.92	1535.2		2749.76	59.5
	2132.13	1551.6		2751.14	63.3
	2133.33	1531.71		2752.52	63.2
	2134.54	1537.22		2753.9	63.5
	2135.75	1536.66		2755.27	54.5
	2136.96	1545.25		2756.65	66
	2138.16	1546.74		2758.03	58.2
	2139.37	1523.81		2759.4	46.2
	2140.58	1522.2		2760.78	71.3
	2141.78	1552.12		2762.16	69.7
	2142.99	1545.88		2763.53	62.3
	2144.2	1539.84		2764.9	66.8
	2145.4	1530.01		2766.28	56.7
	2146.61	1554.35		2767.65	66.1
	2147.81	1535.74		2769.02	60.9
	2149.02	1540.19		2770.4	55
	2150.22	1557.35		2771.77	65.6
	2151.43	1556.46		2773.14	66.2
	2152.63	1538.12		2774.51	69.9
	2153.84	1547.91		2775.88	76.4
	2155.04	1568.43		2777.25	84.9
	2156.24	1535.66		2778.62	75.6
	2157.45	1557.49		2779.99	66.5
	2158.65	1557.04		2781.36	68.7
	2159.85	1560.15		2782.72	65.8
	2161.06	1565.2		2784.09	72.4
	2162.26	1552.39		2785.46	82.2
	2163.46	1554.47		2786.82	79.8
	2164.66	1542.55		2788.19	64.3
	2165.87	1545.87		2789.55	61.2
	2167.07	1554.79		2790.92	72
	2168.27	1549.75		2792.28	65.2
	2169.47	1571.47		2793.64	63.2
	2170.67	1569.82		2795.01	57.9
	2171.87	1574.85		2796.37	65.7
	2173.07	1572.03		2797.73	69.2
	2174.28	1555.5		2799.09	62.5
	2175.47	1557.74		2800.45	50.8
	2176.68	1580.69		2801.81	49.4
	2177.88	1569.87		2803.17	45.9
	2179.07	1568.72		2804.53	53.8
	2180.27	1561.09		2805.89	62.7
	2181.47	1571.51		2807.25	55.6
	2182.67	1567.11		2808.61	70
	2183.87	1567.3		2809.96	83.3
	2185.07	1579.56		2811.32	84.4
	2186.27	1586.97		2812.68	86.5
	2187.47	1579.91		2814.03	79.9
	2188.66	1592.19		2815.39	83.3
	2189.86	1586.83		2816.74	82.8
	2191.06	1594.16		2818.1	80.8
	2192.26	1582.83		2819.45	83.2
	2193.46	1598		2820.8	96.7
	2194.65	1600.26		2822.16	99.5
	2195.85	1581.39		2823.51	85.5
	2197.05	1605.16		2824.86	94.6
	2198.24	1599.49		2826.21	95.6
	2199.44	1595.44		2827.56	89.3
	2200.64	1590.26		2828.91	101
	2201.83	1573.44		2830.26	103.3
	2203.03	1592.83		2831.61	105.4
	2204.22	1601.21		2832.96	125.8
	2205.42	1578.37		2834.31	145.3
	2206.61	1575.14		2835.65	170.5
	2207.81	1583.97		2837	193.6
	2209	1583.55		2838.35	233.6
	2210.2	1599.1		2839.69	280.7
	2211.39	1580.13		2841.04	324.5
	2212.58	1602.49		2842.38	350.7
	2213.78	1582.46		2843.73	395.7
	2214.97	1575.33		2845.07	462.6
	2216.16	1588.78		2846.41	521.5
	2217.36	1591.43		2847.76	575.2
	2218.55	1597.98		2849.1	612.8
	2219.74	1600.2		2850.44	646.5
	2220.93	1583.77		2851.78	670.7
	2222.13	1594.61		2853.12	682.7
	2223.32	1604.04		2854.46	667.1
	2224.51	1607.04		2855.8	659.9
	2225.7	1603.14		2857.14	654.9
	2226.89	1610.49		2858.48	622.7
	2228.08	1599.71		2859.82	600.6
	2229.28	1606.72		2861.16	584.7
	2230.47	1608.36		2862.49	557.1
	2231.66	1605.21		2863.83	546
	2232.85	1605.42		2865.17	534.6
	2234.04	1603.62		2866.5	521.3
	2235.23	1596.43		2867.84	519.9
	2236.42	1607.12		2869.17	514.4
	2237.61	1601.57		2870.51	521.6
	2238.8	1615.31		2871.84	508.9
	2239.98	1598.4		2873.17	513.5
	2241.17	1602.17		2874.5	529.1
	2242.36	1617.24		2875.84	544.7
	2243.55	1613.99		2877.17	558.3
	2244.74	1609.31		2878.5	567.9
	2245.93	1609.44		2879.83	588.2
	2247.11	1606.86		2881.16	615
	2248.3	1614.11		2882.49	653.3
	2249.49	1611.41		2883.82	683.6
	2250.68	1602.37		2885.15	741.7
	2251.86	1613.81		2886.48	783.6
	2253.05	1612.78		2887.8	846
	2254.24	1595.57		2889.13	906.4
	2255.42	1621.4		2890.46	973.3
	2256.61	1642.38		2891.78	1034
	2257.8	1636.79		2893.11	1108.7
	2258.98	1607.8		2894.43	1164.8
	2260.17	1600.11		2895.76	1230.8
	2261.35	1616.15		2897.08	1282.8
	2262.54	1619.93		2898.4	1339.4
	2263.72	1626.26		2899.73	1379.1
	2264.91	1639.1		2901.05	1395.3
	2266.09	1628.39		2902.37	1421.7
	2267.28	1625.34		2903.69	1423.1
	2268.46	1639.88		2905.01	1417.3
	2269.64	1620.15		2906.33	1412.9
	2270.83	1624.27		2907.65	1413.9
	2272.01	1634.45		2908.97	1414.9
	2273.19	1607.61		2910.29	1390.2
	2274.38	1623.75		2911.61	1386.9
	2275.56	1648.51		2912.93	1373.6
	2276.74	1642.68		2914.25	1350.2
	2277.93	1634.19		2915.56	1331.5
	2279.11	1628.4		2916.88	1285.9
	2280.29	1640.84		2918.2	1270
	2281.47	1649.53		2919.51	1249.8
	2282.65	1637.77		2920.83	1225.6
	2283.83	1635.69		2922.14	1200.8
	2285.01	1635.48		2923.45	1172.9
	2286.2	1625.26		2924.77	1147.7
	2287.38	1637.07		2926.08	1115.4
	2288.56	1649.87		2927.39	1093.1
	2289.74	1648.2		2928.7	1051.8
	2290.92	1641.54		2930.02	1014.5
	2292.1	1642.76		2931.33	972.3
	2293.28	1648.57		2932.64	944.9
	2294.46	1636.39		2933.95	893.2
	2295.64	1638.69		2935.26	863.6
	2296.82	1653.07		2936.57	827.7
	2297.99	1646.21		2937.87	797.4
	2299.17	1657		2939.18	761.1
	2300.35	1651.42		2940.49	720
	2301.53	1651.18		2941.8	683.8
	2302.71	1664.25		2943.1	636.8
	2303.89	1661.24		2944.41	601.6
	2305.06	1659.97		2945.71	556.3
	2306.24	1660.33		2947.02	534.8
	2307.42	1654.22		2948.32	506.3
	2308.59	1658.34		2949.63	484.8
	2309.77	1676.98		2950.93	487.7
	2310.95	1680.73		2952.23	469.1
	2312.12	1660.91		2953.54	470.1
	2313.3	1661.4		2954.84	453.1
	2314.48	1676.32		2956.14	440.1
	2315.65	1675.01		2957.44	423.2
	2316.83	1673.99		2958.74	421.9
	2318	1680.77		2960.04	428.1
	2319.18	1676.48		2961.34	424.6
	2320.36	1677.2		2962.64	430.6
	2321.53	1685.19		2963.94	427.2
	2322.7	1673.3		2965.23	424.8
	2323.88	1677.82		2966.53	430.9
	2325.05	1672.31		2967.83	418.2
	2326.23	1676.6		2969.12	428.7
	2327.4	1681.69		2970.42	445.9
	2328.57	1675.52		2971.72	479.2
	2329.75	1691.68		2973.01	502.7
	2330.92	1685.58		2974.3	552.5
	2332.09	1682.66		2975.6	585.2
	2333.26	1671.21		2976.89	600.9
	2334.44	1658.93		2978.18	604.9
	2335.61	1676.4		2979.48	570.9
	2336.78	1679.5		2980.77	529.3
	2337.95	1682.81		2982.06	465.1
	2339.13	1674.78		2983.35	425.3
	2340.3	1668.7		2984.64	371.2
	2341.47	1675.44		2985.93	354.7
	2342.64	1676.9		2987.22	329.5
	2343.81	1682.82		2988.51	305.7
	2344.98	1690.95		2989.8	291.5
	2346.15	1701.25		2991.09	289.2
	2347.32	1698.11		2992.37	294.6
	2348.49	1691.63		2993.66	313.9
	2349.66	1704.78		2994.95	348
	2350.83	1698.29		2996.23	386.3
	2352	1682.11		2997.52	427.8
	2353.17	1690.73		2998.8	494.8
	2354.34	1687.31		3000.09	545.3
	2355.51	1686.86		3001.37	576.3
	2356.68	1692.54		3002.66	589.2
	2357.85	1690.46		3003.94	579.6
	2359.01	1696.15		3005.22	536.1
	2360.18	1701.25		3006.5	474.4
	2361.35	1689.84		3007.78	423.4
	2362.52	1688.53		3009.07	389.7
	2363.69	1705.4		3010.35	363
	2364.85	1697.32		3011.63	345.9
	2366.02	1685.39		3012.91	345.9
	2367.19	1693.45		3014.18	341.8
	2368.35	1696.76		3015.46	361.9
	2369.52	1691.19		3016.74	373.6
	2370.69	1701.89		3018.02	409.8
	2371.85	1700.04		3019.3	471.5
	2373.02	1689.58		3020.57	515.2
	2374.18	1690.7		3021.85	546.4
	2375.35	1687.2		3023.12	620.2
	2376.51	1698.99		3024.4	717.4
	2377.68	1712.74		3025.67	816.5
	2378.84	1708.11		3026.95	925.6
	2380.01	1704.39		3028.22	1030
	2381.17	1703.1		3029.49	1151.9
	2382.34	1705.53		3030.77	1263.4
	2383.5	1719.16		3032.04	1369.3
	2384.66	1715.82		3033.31	1484.4
	2385.83	1712.64		3034.58	1589.1
	2386.99	1711.04		3035.85	1699.1
	2388.16	1721.75		3037.12	1770.9
	2389.32	1720.21		3038.39	1827.1
	2390.48	1718.77		3039.66	1862.3
	2391.64	1711.81		3040.93	1903.7
	2392.81	1716.75		3042.2	1925.3
	2393.97	1720.65		3043.47	2004.5
	2395.13	1722		3044.73	2160
	2396.29	1720.48		3046	2370.7
	2397.45	1725.84		3047.27	2689.7
	2398.62	1720.74		3048.53	3048.3
	2399.78	1727.11		3049.8	3405.3
	2400.94	1707.65		3051.06	3681.2
	2402.1	1724.24		3052.33	3856
	2403.26	1730.45		3053.59	3942
	2404.42	1717.44		3054.85	3943.7
	2405.58	1726.69		3056.12	3901.3
	2406.74	1720.47		3057.38	3880.7
	2407.9	1706.84		3058.64	3830.7
	2409.06	1709.04		3059.9	3796
	2410.22	1717.64		3061.16	3704.1
	2411.38	1743.72		3062.42	3596.4
	2412.54	1741.13		3063.68	3422.7
	2413.7	1728.48		3064.94	3208.3
	2414.85	1727.98		3066.2	2945.2
	2416.01	1742.32		3067.46	2646.7
	2417.17	1722.36		3068.72	2361
	2418.33	1721.98		3069.98	2088.7
	2419.49	1720.97		3071.23	1829.7
	2420.64	1735.43		3072.49	1603
	2421.8	1734.74		3073.75	1408.3
	2422.96	1742.48		3075	1230.4
	2424.11	1747.57		3076.26	1084.3
	2425.27	1736.35		3077.51	957.9
	2426.43	1734.7		3078.76	855.8
	2427.59	1745.82		3080.02	763
	2428.74	1748.33		3081.27	692.3
	2429.9	1754.24		3082.52	634.9
	2431.05	1752.97		3083.78	599.2
	2432.21	1740.72		3085.03	549
	2433.36	1740.27		3086.28	518.8
	2434.52	1738.98		3087.53	472.8
	2435.67	1738.08		3088.78	425.4
	2436.83	1749.49		3090.03	386.1
	2437.98	1753.78		3091.28	356.6
	2439.14	1745.58		3092.53	324.1
	2440.29	1744.14		3093.78	317.1
	2441.45	1749.92		3095.02	304.7
	2442.6	1754.6		3096.27	282.9
	2443.75	1771.27		3097.52	266.1
	2444.91	1758.49		3098.76	259.6
	2446.06	1756.19		3100.01	250.6
	2447.21	1776.09		3101.26	237.1
	2448.37	1767.58		3102.5	234.2
	2449.52	1764.4		3103.74	241
	2450.67	1769.71		3104.99	223.5
	2451.82	1763.56		3106.23	223.1
	2452.97	1751.33		3107.48	214.8
	2454.13	1747.02		3108.72	190.1
	2455.28	1759.56		3109.96	188.7
	2456.43	1760.47		3111.2	184.5
	2457.58	1778.53		3112.44	168.5
	2458.73	1750.57		3113.68	153.5
	2459.88	1761.75		3114.92	146.2
	2461.03	1769.64		3116.16	144.2
	2462.18	1764.67		3117.4	144.7
	2463.33	1770.45		3118.64	133.6
	2464.48	1774.6		3119.88	125.2
	2465.63	1757.44		3121.12	113.2
	2466.78	1753.61		3122.35	117.8
	2467.93	1758.58		3123.59	115.4
	2469.08	1763.75		3124.83	106.7
	2470.23	1755.83		3126.06	112.8
	2471.38	1766.97		3127.3	99.7
	2472.53	1763.05		3128.53	100.5
	2473.68	1769.01		3129.77	100.5
	2474.82	1771.11		3131	104
	2475.97	1765.48		3132.23	92.3
	2477.12	1840.96		3133.47	101.1
	2478.27	1906.56		3134.7	93.8
	2479.42	1766.03		3135.93	95.4
	2480.56	1768.53		3137.16	93.1
	2481.71	1772.67		3138.39	86.3
	2482.86	1763.99		3139.62	78.9
	2484	1767.73		3140.85	88.5
	2485.15	1766.2		3142.08	97.5
	2486.3	1773.26		3143.31	100
	2487.44	1778.37		3144.54	87.6
	2488.59	1779.96		3145.77	84.4
	2489.73	1785.76		3147	91
	2490.88	1770.69		3148.22	96.2
	2492.02	1769.36		3149.45	90.5
	2493.17	1770		3150.68	106.2
	2494.31	1782.2		3151.9	94.7
	2495.46	1774.76		3153.13	94.4
	2496.6	1773.75		3154.35	92.3
	2497.75	1775.52		3155.58	108.4
	2498.89	1769.81		3156.8	116.1
	2500.03	1774.81		3158.02	122
	2501.18	1783.47		3159.25	129.4
	2502.32	1780.21		3160.47	158.6
	2503.47	1787.15		3161.69	164
	2504.61	1781.67		3162.91	167.6
	2505.75	1773.59		3164.13	157.3
	2506.89	1781.54		3165.35	152.2
	2508.04	1790.63		3166.57	153.3
	2509.18	1787.05		3167.79	141.6
	2510.32	1776.3		3169.01	135
	2511.46	1784.33		3170.23	140.3
	2512.6	1782.82		3171.45	115.5
	2513.75	1787.86		3172.66	102.3
	2514.89	1798.02		3173.88	84.1
	2516.03	1799.72		3175.1	90.9
	2517.17	1785.28		3176.31	87.1
	2518.31	1788.05		3177.53	86.3
	2519.45	1792.7		3178.75	83.2
	2520.59	1795.99		3179.96	71.8
	2521.73	1795.74		3181.17	63.6
	2522.87	1803.18		3182.39	68.2
	2524.01	1793.39		3183.6	70.7
	2525.15	1812.08		3184.81	77.2
	2526.29	1792.25		3186.03	70.2
	2527.43	1801.53		3187.24	82.3
	2528.57	1807.95		3188.45	77.5
	2529.71	1803.46		3189.66	83.3
	2530.84	1795.6		3190.87	83.7
	2531.98	1803.96		3192.08	88.6
	2533.12	1800.33		3193.29	89.1
	2534.26	1797.74		3194.5	95.2
	2535.4	1817.81		3195.71	96.5
	2536.53	1817.41		3196.92	111.1
	2537.67	1802.68		3198.12	112.2
	2538.81	1814.61		3199.33	118.1
	2539.95	1821.53
	2541.08	1806.64
	2542.22	1806.81
	2543.36	1820.72
	2544.49	1813.26
	2545.63	1812.01
	2546.76	1812.97
	2547.9	1812.84
	2549.03	1814.75
	2550.17	1825.99
	2551.31	1827.24
	2552.44	1828.77
	2553.57	1837.05
	2554.71	1835.52
	2555.84	1831.32
	2556.98	1819.73
	2558.11	1818.68
	2559.25	1836.55
	2560.38	1848.75
	2561.51	1835.92
	2562.65	1835.06
	2563.78	1823.71
	2564.91	1835.31
	2566.04	1836.29
	2567.18	1826.39
	2568.31	1837.29
	2569.44	1826.06
	2570.57	1829.74
	2571.7	1840.66
	2572.84	1846.41
	2573.97	1852.41
	2575.1	1844.17
	2576.23	1836.09
	2577.36	1825.97
	2578.49	1833.32
	2579.62	1850.56
	2580.75	1844.73
	2581.88	1839.44
	2583.01	1842.88
	2584.14	1851.89
	2585.27	1859.68
	2586.4	1865.49
	2587.53	1854.08
	2588.65	1853.85
	2589.78	1845.84
	2590.91	1868.79
	2592.04	1873.88
	2593.17	1857.68
	2594.29	1855.86
	2595.42	1839.5
	2596.55	1843.55
	2597.68	1846.46
	2598.8	1853.67
	2599.93	1867.45
	2601.06	1856.64
	2602.18	1851.63
	2603.31	1860.45
	2604.43	1855.88
	2605.56	1867.84
	2606.69	1874.2
	2607.81	1867.46
	2608.94	1866.75
	2610.06	1866.88
	2611.19	1867.21
	2612.31	1857.3
	2613.44	1861.39
	2614.56	1868.16
	2615.68	1870.47
	2616.81	1864.54
	2617.93	1868.7
	2619.05	1871.15
	2620.18	1851.52
	2621.3	1859.61
	2622.43	1863.86
	2623.55	1848.28
	2624.67	1852.22
	2625.79	1847.5
	2626.91	1850.01
	2628.04	1860.86
	2629.16	1851.17
	2630.28	1852.65
	2631.4	1853.53
	2632.52	1844.79
	2633.64	1846.42
	2634.76	1845.95
	2635.88	1846.07
	2637.01	1862.61
	2638.12	1864.65
	2639.24	1854.22
	2640.36	1859.6
	2641.49	1856.25
	2642.6	1854.51
	2643.72	1853.38
	2644.84	1854.31
	2645.96	1870.76
	2647.08	1866.18
	2648.2	1862.22
	2649.32	1867.52
	2650.43	1860.2
	2651.55	1875.57
	2652.67	1887.85
	2653.79	1870.22
	2654.91	1870.85
	2656.02	1865.75
	2657.14	1862.14
	2658.26	1869.59
	2659.37	1865.63
	2660.49	1870.53
	2661.61	1881.14
	2662.72	1895.11
	2663.84	1883.8
	2664.95	1864.64
	2666.07	1863.17
	2667.18	1887.02
	2668.3	1891.87
	2669.41	1868.09
	2670.53	1870.55
	2671.64	1873.31
	2672.76	1860.62
	2673.87	1855.46
	2674.99	1871.45
	2676.1	1863.79
	2677.21	1870.57
	2678.33	1879.85
	2679.44	1866.7
	2680.55	1871.79
	2681.66	1874.3
	2682.78	1873.51
	2683.89	1875.15
	2685	1859.38
	2686.11	1864.09
	2687.23	1878.71
	2688.34	1866.16
	2689.45	1862.34
	2690.56	1864.64
	2691.67	1855.11
	2692.78	1848.06
	2693.89	1863.97
	2695	1855.17
	2696.11	1852.85
	2697.22	1867.95
	2698.34	1849.53
	2699.44	1850.03
	2700.55	1859.61
	2701.66	1861.66
	2702.77	1862.7
	2703.88	1859.85
	2704.99	1875.49
	2706.1	1878.29
	2707.21	1873.1
	2708.32	1876.46
	2709.43	1867.97
	2710.53	1868.54
	2711.64	1871.05
	2712.75	1874.82
	2713.86	1868.13
	2714.96	1856.75
	2716.07	1865.57
	2717.18	1869.97
	2718.28	1879.99
	2719.39	1881.98
	2720.5	1881.02
	2721.6	1878.38
	2722.71	1875.43
	2723.81	1870.82
	2724.92	1873.97
	2726.02	1868.15
	2727.13	1882.99
	2728.23	1881.49
	2729.34	1870.72
	2730.44	1878.37
	2731.55	1882.93
	2732.65	1893.11
	2733.76	1893.07
	2734.86	1888.03
	2735.96	1892.96
	2737.07	1893.24
	2738.17	1878.85
	2739.27	1869.54
	2740.38	1870.5
	2741.48	1871.14
	2742.58	1873.42
	2743.68	1883.8
	2744.78	1891.76
	2745.89	1873.52
	2746.99	1875.58
	2748.09	1874.42
	2749.19	1886.66
	2750.29	1900.45
	2751.39	1904.71
	2752.49	1904.38
	2753.6	1875.95
	2754.7	1885.8
	2755.8	1880.48
	2756.9	1907.45
	2758	1901.65
	2759.1	1888.65
	2760.2	1906.46
	2761.29	1903.91
	2762.39	1894.84
	2763.49	1906.85
	2764.59	1905.84
	2765.69	1893.55
	2766.79	1903.19
	2767.89	1903.44
	2768.99	1899.69
	2770.08	1932.69
	2771.18	1933.85
	2772.28	1919.11
	2773.38	1912.85
	2774.47	1920.8
	2775.57	1903.34
	2776.67	1920.57
	2777.76	1915.43
	2778.86	1903.03
	2779.95	1903.19
	2781.05	1912.01
	2782.15	1914.53
	2783.24	1892.39
	2784.34	1901.15
	2785.43	1921.83
	2786.53	1923.85
	2787.62	1900.34
	2788.72	1902.81
	2789.81	1900.89
	2790.91	1916.01
	2792	1915.07
	2793.09	1908
	2794.19	1903.33
	2795.28	1901.28
	2796.38	1893.3
[truncated: 379 more rows]

## Sheet: Fig S2
A
	J774.A1 cells
	Il-1β (fold change)				Il-1β (fold change)
	con	PS					particles/mL
		3h	6h		con	103	105	107
	1	2.73	1.111		1	0.641918	2.01718	2.16129
	1	1.68532	0.706251		1	1.38167	1.51364	2.13973
	MyEND cells
	Il-6 (fold change)				Il-6 (fold change)
	con	PS					particles/mL
		3h	6h		con	103	105	107
	1	1.18892	3.0979		1	1.64555	1.88642	3.0979
	1	0.60037	2.85594		1	1.43777	2.55814	2.85594
